# Supplementary material for: Indirect sexual selection drives rapid sperm protein evolution in abalone
Source: eLife. 2019 Dec 23;8:e52628. doi: 10.7554/eLife.52628 (PMC6952181; doi:10.7554/eLife.52628)
Supplement: Figure 1—figure supplement 1—source data 1. [file elife-52628-fig1-figsupp1-data1.txt]

>Red
aagtacatgtcctaacagtgataga-catatgatatttatgttga----------------------------------------------------------actacacattaac-----------------------------------------------------------------------------------------------------------------tgagaattttccgtga----------------------------------------------------gttatatttaccgataaaaaatcccgatgaaattgtgcgtgtttttgacgtcaaaacaaaattgacggaagtggtcgtgattaattcatacgcagactgtttcaaagattatg-------------------------------------------------------------tcacaaaacgaatgacagtttggaatgtatagcttgaa-----------------------gaaatcccggttacgtccatgtatgtttcggtgaccgtgctcttttattagttata----aaaacaacttcggggtaactgacatcgtacattttcaaaggacaaatgtgaaagatc-----------------------------------------------------------------------------------------------------------------------------------------------------------------------------------------------------------------------------------gctaaacagccctaacaa-------------------------------------------tactcaaattgacatcgctcaatatcgggcatcattattatttctt--aat----------------------------------------------------------------------------------------------------------------------------------------------------aattaacaagattatactaacgttaca-------------------------------------------------------------------------------------------------------------------------------------------------------------------ccacccaagagta-----------------------------------------------------------------------------------------------------------------------------------------------------------------------------------------------------------------------------------------------------------agtacatgtagaatcattcaaagttgtagaaacgttttcatgggcagcaaatctattcaacaaacctattttcgatcactcgcaactcgggcgccatatgtcattgtttcactatggccacca-gaaaacatacatcctcgtatcagctcgtatttcgc-------acttggctgcctaacttagaccttt------------------------------------------------------------------------------------------gctcaaaatat---acttgtatggccagtccac-----------------------------------------------------------------------------------------------------------------------------gaaataccactttttctttcatttattcatttgatttataaatacga-----------------------------------------------------------------------------------------------------------------------------------------------------------------------------------------------------------------------------------------------------------------------------------------------------------------------------------------------------------------------------------------------------ctttagaagtgtatttacacctagccaggtatgtacatgta-catttaaggacatacgtg------------------------------------------------------------------------------------------------------------------------atagtttatttccactagtttttccattccatcccattctactaaaggaaaagtttgaaatagataatgatcgtaggtcaatgaaagtaatggaattatttgtcataaaaggaaaactatattcttggtattgaacttcgaaaatataaccagcaaaatctttaataaaaatggtttattatgtctttcccttttttccccttaattttggcctagctaaactacagcttggagggaagatatacaaattaaaatggtgaaaaaaaacccacaagaatgcattgattttgctcttagacaaacatttatttaaaaaaaatatctatttcatatttgggatacaaaacaaagtagaatctaattactactatgtcactggtcgaagtatttggtaatttagataatgcaaagtgaaaaaaagacataaatataactatataaaacatcaaaacgaaatcacatttacactgaaaactttttgtccttcagaaattgattatctatatattgtgagtagatctaattacttttactgtttatggtataaattgaaccattcgagattccaatagatgaagctaaaatgttaaaaatctaggttatttaatattggatccattttgacagctttctcactgtactcaactaaatgcacattatatttttggaatatcaagcattcaaacagatatgaaaagcacatgtcaacataccaaaattagaaaactgcgc--caaatattctaacactgttcgtcaaatgatatgcggtctcattcactcggtcgccgtagacattttccaatcgtgatgtactacatatgctttctagttcagtcaaagagaatattgttatttggaaaatgaaaccacgtgtatccattatactaccacattagatcagctgtttcatgtgacgtcatccacgtcacaacacgcgaggtcaaatcacgcgcacctgtccagacgacaaattcacagcggcgggaaatcatcgaccgtctattagcctatttgaataaaattgcagattgtaacgaaataaaattagagttgaagacttgcaatagattatcatacgttaatcgagagtacagtgtacataaattatttgataaatcttatattaatttttgatctaatatccatggcagaatgtttgaaaacgagctataatatattccattttctgaagagattagtaatgtgtatttgatgatatatatgcatacacaattggttatcaattatcttctacagtcacagcatgtaccatgtacattagactcatggaatatactatttcagtaaaccaatcacagcgccattttcacagtttcaatgaaaggaaaaacaaatcgaaatcgaactttacaacacatcgtatccataagcggttaacccaaatgcaaaaaggtattgctggcatcattgtagaagttatgttgatgttttcagtagttgcattatgtttgtatcgcgtgtacaatcgacagaaacgggggccgagctaccacatgtggaaccgaccttgacacaatttgtttatggtatatggcgtcgactcacgttagatgtcgtggccacacttttaaaatctccatttgcgacaaaatgtgaaacagttagggcaagtcactcacacggtcagctagtttgagcaatcacacatgactcttagtcatttcatatgaaaaaagtagcagttatttgtctgaacgggcgagtatgaaggacaaccggtaaacaagaaatcgcggcactgctatgatg-cgaacgtgtactgttcatcacttcgggcttggccattcaatgtttaggttttgatcatgaacctcctgcccataaatatacactataccaacttaatattaacgattatagctatctttccatatctttgatttgaatattttctgtaaatcaccatcataaacaaaaagacaatctgcactgtcggttggtatgtagcgccgtgctaaatcgccatgacacacagtcgacaaacatatacaatacttgaacaaaaaacttccgtggccgactgaacgttagtactcttacgccaataactgtacagtggggactagtaaatctttctgaccagtccgatcagatttctttttcaaattggctgtctgatatgataatagttacgtgtatgtgacataggtgcataataaaaaaatgacttcattcgcatgaagttcaacatggcagaaaaagatcgagaagcgcggtaaccactttactgatctcgccatatttcacaatccgtagcactgcataaaatatgagttacacgatattaacgttgagatgattagggtgatgatggttataaattcattcaatgaacgtcataaatgtaatggaaatatacactgttgttttctcatgtgtaccgatcattccgccattaccgatagtcgataaaaatatacaaaacgtgtaaataaacttgttcataaaggagtgaacaaaattg---tatttacgtgaataagtatacagttg---ggaaaaatatgtc---tttctgaccactcaggtcatattttttcttataaacaaggattttgtctgaaaatatttacgtgtatgtgacattggtgcataatcaaaattcgccgtcgttcgcttggtgttc-aaacatggcagaaaaaggccgagaagagcggtagccacttta-ctgatctcgccatatt-----------tcgcaatccgtagcattgtataaagt---atgagtta------cacgatgttaaagctaagatgattggggtgatgatggttatagttttgactttgcgcactcagtgttaaatatcaaaattcacagtttaaaaagggcattt-----------------------------------------------------------------------------------------------------------------------tctcgggaccatatatggtcccctggtactatgcggttgtgaaaa------------------------------------------------------gtgagg----------------gaccatatatggtcccgtggcacc------------------------------------------------aag------------------------------------------------------------------------------------------------------------------------------------------agggttaaacaacaaccaacctaattaatagacggaacatttagaggaaattgaaattgttttggaagcgagcacttcctagttaccgatttgcattaaaagacagcccctaaaaggcgtgtcccgcgtgaactaccgagaatcacaaataccgcgataaatgtgaatgccgc-------ggtaccacggggtccgagtaataacaagctcatatgaaaaacgcgggaatattatcatgtatgacgtcatgcacgagctgtgtatgacgtcagattatcgccattgtgttttttggggactagcgttttagac--tgttcaactatcgcactcaacaATGAGGGTTATTCTAATTGTCACAGCTGTCTTCTTAATAATTTCTCTTGCAAACTCTGTGTTGTCTTCTCGAT-------------ATGATGATGATGATGAACCAGAAGACCTAGTCACAAGTGAGACGATTCAAGGAATGGGTG---GGGAAGATATGTATGACAGAAGAAAGCGATCTGCTGACTTGGgtgagaatgatgaatttagtttgtcgcgtataaaacatggtcgaaagctgattttgcaagagcaagggcaagagcaaggagacgcggggtgaaagtcgttacgccaa-----------------aaaaaaaaaaaaaga----cccgtgcgaagtttatatatgggacgacagcaaattcgcgcgcggtgtttatactggatatatagagaagtacccggaaccttcatggagggagaaatgcataagaaagttcaaactatcgcacagagctttcagggctgtctttttgaaacaaaacccggagttcaagaaagctgaaaatcagggatatagggtcgaacgagatgttggcgaaggtaggcaaacgtatcattattgtttatcggcaagggccatgttccacagagcgatcttaaccccctggatgccagagggacatatatgtccctcctctacacccctcactttgaagtcaaataaaattcaacatacatcacccacacaactacactttacagttttaattaaggtgggatattccctgttctgtgatatcatccactggttttttaggccaagcaaaagtactgaacatgacctctgaaaattaggtacatcgtaaatgtcgccattttttacacattactaaatcaccactcacggcgttatttacagcatgttttgaaatctaaatttcgggtatttattcggagaaatgaatttcaaaaatagcatattagtgatcacgggtatgtgtattttattaaatcaccaatgatcattggtgttttggaaaaaacgaaaacacgaacgccgaagtgaacttcccgccatattggatagtgtttacaaaatcacgtttcaggtacaccggttatgagacgcctgtaacatcacgtatatttcaaacttatctgcgatacctatatccttgaattcctcatacattttagaatcaaatgaccagtgatctttgtcaccaatacaaagtgcctagatgaaatcaagcaaaataatttaggagtgaaaacaaacgctgtgctcgaaaaactgcacatggttgaaatgtaaacaaagcaaaattcagattttacacagtgtagcattttctcctatattgagctatccattcgtctattcgttcaagatattggctcaacattttcagaatatgcatgggaagagaattagggaacttcaaatagatacattgcaatgattttcaacagaagttgtcaaaattaccgttctggttgacgccatgactgacgcaaaatcacgcacaacgacaacggtatttatcggaatttctgactatttccgattgtttcaatgaaaattatgacaacaaataacagtacatagattttcagaatgtttctgattacttacatgtcacatttatgtaaatacgatccctgaatcaacaaaagtcccctcgtaaaatcccgcgtactgttgtcagtgaacacgccattttgtaaaagtcggtcacaggtagtaatgtcatacgtcaacattgttgtatatatttggtaatttctttgaggtgaaggtctttgaatgagagtgcacacgatcattgtatcatgctgtttacagtttcagttatgatgcagattttgcatatcttttatacattttttcacacaatttgattctaatttcactttggacatttgtcaatgttcaaaatgatatcatacgtaaatatcggccacaacatgtatgaaggaaccttgataatctcctgtttgtttgaacattgtttacataacaattgataggtttttagtgtcgcatacgatatttctttcgtttggaaaagtgttacaagaagtgtaaatgtaactgcagcatgtacgcatttcttgggatgtgcaatagtcaatattataagttcatattagcaatgtccatgactagccgtttcattttattttataactaaaactgaataaattactgttacaaaaaaaaattcggtaaaatatatgcacatatttctgaaagaactgtcttggtcttggaactgtttttgatgttgtttgatacacagaacagtgatatttaacgattcgccaggtgcgcgttagtcacacacattttacgaattattcctctcgttttgcattatataatcaatgggttcaatcttttttcaatattgtgatcacgggatattaaactgtttacttaatttctccagaaattttaaaatgtataaaataaaatccatgccaggtaccccgttggttcaaccttatacgattatcctgataattctaaaccaatatgatagtgctttcttcgcatcttttattgtttcattctgagatgagatgaagagaaatactaacatgataatgaacaaatatgttcaatactgaatataattttggttgttttgaaatgttgttttgtgaatttcataacgtaaatagatgccaaacaggtgcgtgtcctgtccaattaagatacacgataaactatctaattgtttacatattcaagacattatttacttggttaagcagtcattttatgttgtgtcgaaaaagcgtcaaattccgttttacacatcgagattttccaaaccatgaacgaaaattatgggagatatatataaatcaaaataccagtgtcgtctttctccgacgttatcaaagacataaaaccagccatgacgtcaaaaggaatggtgttattttggggtatttcattacatttgatgataaagctagtgctccattaataatggtgcaccaaaagtcaaattacacttacacactcaggagaatgatggaatataaggactaagttataggttagatagggccatccatttctctatcacctcttttttatgaagtacgatatcatcatttcttgtgggttttatttataagaaaacgtatacagtttcaatatcgatatttgtgttggaatagtttggttcctcgtgaacgaaacacaacgaaaatacattgtccttacccacagctaattctcaccaattcttgacctgagttacaataacctagtgctaagaatagcggagttatgcccccttttctttgtacgcgtgtaacctctcggtcgccttttgacgtcatagagaaaaatcagttttcgtcatttacggcatgctatttttggcattgaatgtatgtcgttgcacatacgcatataactccatttgatatatagttatgtcgttcagatattaggcagtattttgttcgctgacagtttccgtaaagcttcgaaataaaaaaaatcgtcgcacagtacttttatcgatgtacgataaaaagcggagaaatttactgtttttcaacgcagaataaattctcggacaacacttagaagcgtatttctttaaaaccggtttaatatttgcagttaacttcacaccatcaaatgggaaatttaatattctccacctctgcgtaagtttatagccagaggtagatccagtgccgcgtgagcgcaattctcgcacaaccttcacttttccgatcttaggaaaatgtgcgtcagaaaaaaacctcgacgtccagagggttaacataggcttacgacagtcgtagcgctatagagatcgctttgtggaacgggtccctgggcacaatcaggggtcatatttttttagaaaagcttgtttttgggacctatgtgattacttacaggatgaaaaggtcatgtgtactttttttattttgcagttgtggtgtcttgatgttacatcaagaacctgcagctttacatttggcattatattttttagccatggcaatgcccccaaaacatgggaattttcctcgttatattttgcagcctatattttcactaactttgatgaagcttgattgctaggattcaaaaatgcatgtatgttactaccttggcatgatgagtaacaatctatattcaatttgaaagtgtaagacacaatgtatctggaaatatggcaagttgacacttcctcacaaaaaaggtatgctcgtttttatattctctcgtgaattttacatacaattttgtactactcatgtgtcaactaatgcttaagtattgctatttcggaataccagctttgtgaatagtcctaatggcatgagtatcgggtatgatcttgcttatgtaagcagttgtgggtcaaactttgctttttcctgcttgcactttgtagagttcgtagccctatggaccgcctccgtggtctagagcgtccgcccggagagcggaaggtccggggttcgatcaccggccgcatcataccaaaagacgttaaaagatggtacttgttgttaacctgtctggcgctcggcattaaggggctaaaacaaggactggtcggctcggagtcagtatactgtgtctgggtggggtattcatgttaaactgcggcatggtatctcagtgtgctagcactataaatcggctcattttgggggtcctttttgctaaaaaatgcctcctaacggatttcggcgcgcttatatataagcgaagctgccttcggcagcttccgtagcttccgtagcttccgtactgaaactgccgaaggcagcggttgccttacggaaacccccgaagtggggacccaaatactgcagttgacccccaatttcacctcacctcacctcgtagccctatggctatttgtcgcacctaacaactgtgcctatattattatatttgccctattaatatattttacaggttatcccaatctactattttctgatggagttgtttgaattaccttgcatagacaactttggcataggaaaacaaatatccgtatacatattttgactgaacagttcagttagtaacttaactctttcaacaccgtaggccggttatccggccaagaagcatcgagtccccagacaccgcaggccggttatcaggccaagccgtagtcacgtcaaaatagtactatatttttatggacctacctgtaatatcattcatttattaaatctatcacatttcacaatgtctgaaatacatattccatttcaatttaacattttttatcgttaaattaaaaaattattcactatttcccgcgatgttattgaaaataaaattctcggaacacatttcgacaaggggtccacattgaacacgtcaaagaggaaaataaagacgttttaaacaaatctttaaatatattatacaaagtaatatataaaatcaacaaaaattatatctaaaagtaatcaaacttacatcgaagttattattttcatcttttcgtgcgatcgcgtgtaatgtaagtcaaatgacatctcggctttcgtcgccttgaattctcggctcggacacgatgtttaatgcaaaaatatatgcatgaaaaatctttgtcacagctcgtaacctagcacgatacattcacgaagttccatatttttaatatatatcgtgatttcctgctcaaaacgttcagaataacacgatttaacaaaattctttcgcaaacttctgtaatttatcgaacacgagcttggtatcacagctgtaatttgattggctgtcttaggtcacgtgctcaaaattgaccaatcacgaaacttatagcagatttcagcaagaaagcgtcattagaaaccaattttaatccaatgaaatcgcttgttataactacggaaaaaaaccagtcgatgttacgagcgtgtagatgaaggaataagctttccagcgatgtgtcatatgccattcttcgacgaacgtgttattcatacgaaacctcgaaaacgggggtatttcttcattttactgagcggacagtcgctgttatcgggaaatgggtgatgacagagactatattataattctttttaaaatgattttccaataacgtaaacaatgaaaataaaatagaaataggtacgtggatattatgaaatcatatatttgccgaaaatcgtcaagttttcgcttccttggtccttaatctggatgttaacaacgtgttagcgtacatttttttatttacaacgaatttaattaagttgtaaatgcattattttaaataatgtgaaaaacataactttcatatttataaaccataggatcagacctttcaaatggtgtataacatgtagtagcaattatattttacaagcaggtattttctttgataaatgttggcttcatctatcacactagagcctctgggaactcggtgtcccagcagtaaacacttctggttgactggtgttgaaagagttaaagggcaagttcacacggaaatgaacctatttttcttgtactttttccacattaaaagtgttaacctagaagtgtcatagacaaaaatataaaaatatcacaattaattaacatatttttcccattaaaacgatttatatttttcaaatttaccaagtgttctatttccacaacaaaaacaccatggcttatgccccttgcaatatgatgtcattggtgccaattgataaacattatgacgtcattatgctttgttagagccgcttcacgtggtgtaggtccaggtgtgtgattctagcgtctcagatgccagccagcatagtgttatgctgagtcaccactgcgccggagtgtgtcgtaggccctgttgttttacctcaaactggtacttgatatcttttgcgttgggaatagacagggacccagttgaaatggcaccaattacgtcataatctaagggggataactcaggcctgtttagctcgaaaaacgaaggcctcataacggcatatcattttcacactattgtgagcttcctactttcactgtgaaaaaaaatgagtgtatattttcaaacacagatactaattaattctaaaattgcgttttgtttagaaaaagaaagaaagtgatttttgcgtgtacacttcccctttaaccataggatatatttcatgtagcctaatatataaacgtacactacttcctttactctattcaaatggttttgaatattttggacattttacaactgtgaattttcttttcccaaattgtcccaaatttggactcatcttttctatttctaccctaccctaggttccccaatttcctcattcactccttcaaaaataaaaaaaccctacgaaagcctattagggccaaattcattgataacattttttatttaaaagttgtgattacaagttgtaaaggtgtattacaagtttctcaaggtgtaattacaacttgtaaaggtgttattacaagtttctaaaggtgtaattacagcttgtaaaggtgtaattacaagtttaaaaagttgtaatttcaagtttaaccattgaactgcttataaattcagaataaggggcaaatgaacatatcttggagggaggacgtctgtcccaaatggcatcaagaaacataaatagaaaagtgaagttgtattatgatttggggcttgcaccaacagaaatattgtgctttctggcattagcagacaatgttgttatcagtaaacgaactctgaaacgggttctccgtgcacacagacttgttagatgcttctttattcattattgaacaacttcagaattgtgctcaattcatctaaaaacatccaaaattgattgtcctcgtccatacttctacgtcagtccttcaggcaatacagaacctcaaatgtttcgatcattcagtgaaatttcacatttctaactcataattacaccttggcctacctttagaatacagtaccacaaacttttcaaacacgtgatcataccctatgacgtaatttgtagtattttgttgccagtcacaccggggaaacaatgcccagtgacgtcaggggtcagtcatctatcatctctacacgcaatgtcattgaatacgccctgcggtgttgagagttttgagtatttgtttactaattatagcctgcggcggcgcattttagagcaagcgctagtttacgaaagaacttttattttttatatattttttatttcgtttttctcgtaattgaagtggataaaatggttataaatgggaactaatatacatatattatttttcggttcattaattttcattattatgcacaagaatgcagtttattagggatattatattggcgctgaacacatccaaatgtcgccagtttaagggtaggttaccccgaactctatccttagcccttggatcccctttacgatcaatcaccccctttacgatcattagggttaggaacccgtttagttgctattagattacccgaagtctatccttaacccttggatccccttgacgatcattagggttaggtactcgtttagtggctattatagattatatagaggctcctaatattcttcacacaaaaacgtcgagtaaaaaggatgaaatggttttgtgtcgaatattttggctactggaaactgtcctggaacattcacacaagccactttcacctgctacattttttcgtactgattcaaaagcgaactcaccgttgtgtcgtcactagtcatgcttattcctccattgttcctttctattatccacatcatccttacagtgttccctaccacacttttctgtcacaaaaatcactcgacgaattattaaataccatatcattcatgcgtactcgcgagttcgacgtctgac-----------------------------------------------------gtctgacgcctaggccgttttcagttcgctgcatatcggctcattccccaccactcggtatcttgtagattacggaatgggacgagtgtgccaaatggcatcgggatcattcgtaagtgtccgtagactaaagtcgcgagacaccgtgcctacccgtaaccttcgtaagtgtccgttacctattcgacccttttcgttcagttccgtaacgtaaatagtcatgactaggtaaatttgcactacgttcaacagtgtggacgtagctcagtcggttagctgtcaggctaacaatccgaaggtcacgggttctcacaataaaactggttacttgtcttgagacatgtgacctacagcagagatcgtcctcacgagaagttgtggtgctgtattctaaaggtgctcctacaccttttcaaacctgtaattacacctttcaaaacttgttatttccatttcaaaacttgtaattacgcctttaattctatttattacacatttcaaaacttgtattttcatcttttaaacttgaaattacaccttaaaaacatgtaactacagctttttataagccgtaattacacctttttaacttgtaattacacctttataacttgtaaatacacctttacaacttgtaattacaactttacaacttttaaataaaaaatgttatcaatgaatttggccctaataggctttcgcacaaacccccctgcaaagttgtaccaatcaattgtgataaactatatgcacacatttctgaaagaattgtcttggtcttggatttgttttttatgtcgtttgatacacagaacagtgatacctaacgattcgccaagtgcgcgttagtcacaaacaatttacgaattattcctctcgttttgcattatataatcaatgggtcattcttttttcaatattgtgatcacaggatattaaactgtttactttatttctataggaattgtaaaaagtataaaaaaaataaagcccatgcctgattgccaggtactatcctgctaattctataccaatagagatttcttcgcatcttttattgtgtaattcagagacgagatgaagagaaacagtaacacaataatgaacaaatatatgtccaatattgaatataattttggttgttttgaaatattcttttgggtatttcattacgtaaactgatgccaaacaggtgcgtgtcttgtccaatcaagatacacgataaactatctgattgtttacttattcaagacattatttaattggtgaaagcagtcattttacgttgggtcgagaaagcgtcaaatttcgttttacacgtcgagattttccataccatgaacgaaaattaggggagaaatattttaaccaaataccagtgtcgtctttctcctacgttatcaaagacatagaaccagccatgacgtcaaaaagaatggtgttattattttggtatttgattacatttgatgttaaggcaagtgctccattaataatggtgaacattagtcacattacactgaaacaatcaggagaatgctggaatctaaggactacgtaataaggttagatagggccatccatttcagttttcgtcacttcagcgatagaaactaatagtttagcccactggtcctaatgataacatttagcaaaacccttaaaaatggcaattttctactagtccttaggataccttaactattggactacaggacaagtgccaatgttaaacgctgcacttaaggtatgctaattttggcattgaatgtatgtcgttatacatacgcataaaactccatttgagaatcacaaatgccgcggtaccacggggtccgagtaataacaagctcatatgaaaaacgcgggaatattatcatgtatgacgtcatgcacgagctgtgtatgacgtcagattatcgccattgtgttttttggggactagcgttttagactgttcaactatcgcactcaacaATGAGGGTTATTCTAATTCTCACAGCTGTCTTCTTAATGATTTCTCTTGCAAAATCTAGGACGTCTTCATATGATGATGATGATGATGATGATGATGAACCACCAAAAGACTTAATCACAAAGGATGTGATTGAAGCAGTGGGGGGGAATATAAAGATGTTTCAAAGAAGAAAGCGATCTGCTGACTTAGgtgagaatgatgaatgacacgggcgaagtttatatatgggacgacagcaaattcgcgcgcagtgtttatactggatatatacccggaaccttcatggagggagaaatgcataagaaagttcaaactatcgcacagagctttcagggctgtctttttgcaacaaaacccggagttcaagaaagttgaaaatcagggatatagggtcgaacgagatgttggcgaaggtaggcaaacgtatcattattgtttaccggcaagggccatgttccacagagcgatcttaacggtaagacgatcgtaacactcatactttaaaataggattacgacagtcgtagcgctatagagatcgctttgtggaacgggtccctggtcacgaccttttcatcctgtaagtaatcacataggtcccaaaaacaagcttttctaaaaaaatatgacccctgattatgagtactttttttattttgcagttgtggtgtcttgatgttacatcaagaacctgcagctttacatttggcattatattttttagccatggcaatgcccccaaaacatgggaattttcctcgttatattttgcagcctatattttcactaactttgatgaagcttgattgctaggatttaaaaatgcatgtatgttactaccttagcatgatgagtagaaatctctattcaatttgaaagtgtaagacacaatgtatctggaaatatggcaagttgacacttcctcacaaaaaaggtatgctcgtttttatatattctcgtgaattttacatacaattttgtactactcatgtgtcaactaatgcttaagtattgctatttcggaataccagctttgtgaataggcctaatggcatgagtatcgggtattatcttgcttatgtaagcagttgtaggtcaaactttgctatttcctgcttgcactttgtagagttcgtagccctatggaccgcctccgtggtctagtggtagagcgtccgcccggagagcggaaggtccggggttcgatcaccggccgcatcataccaaaagacgttaaacgatggtacttgttgttaacccgtctggcgctcggcattaaggggctaaaacaaggactggtcggctcggagtcagtatactgtgtctgggtggggtattcatgttaaactgcggcatggtatctcagtgtgctagcactataaatcggcatcagtccggactagtacaataagtgcaataaccttggacgcgacgttaaacccaatttcacctcacctcacctcgtagccctatggctatttgtcgtacctaacaactgtgcctatattattatatttgccctattaatatattttacaggttatcccaatctactattttctgatggagttgtttgaattaccttgcatagacatctttggcaaaggaaaacagatatccgtatacatattttgactgaacagttcagttagtaacttaaccataggatatatttcatgtagcctaatatataaacgtacactacttcctttactctattcaaatggttttgaatatttgggagattttacaactgaaattttcttttcccaaattgtcccaaatttggactcatctttttctacttctaccctaccccaggtcccccaatttcctcatttactccttcaaaaataaaaaaacctacgaaagcctattagggccaaattcattgataacattttttatttaaaagttgtgattacaagttgtaaaggtgtattacaagtttctcaaggtgtaattacaactttctcaaggtgtaattatgtctcccccagaatggagggagacatattgtttttggaaccgtttaatattttttcgcgaaactttgtatacacattaacccagcactgaagtggtgccttttgctatttagagatttttgacatttttattttttctcgtttccatggagataagttgaacatagactctgaatgggggtaagctttgtttccggaccataactcggaaaccgtttaatatcttttcgcgaaactttgtatacacattaacccagcactgaagttgtgccttttgctatttagagatttttgacatttttattttttctcgtttccatggagataagttgaacataggctctgaatgggggtaagctttgtttcctgaccataactcagaaaccgtttaatattttttcgcgaaactttgtatacacattaacccagcactgaagtggtgccttttgctattacagtttccatgacatcacatatgtcattgtgtagaagacctgcagagtcagatacacgggcaattacatcacagagactttcctttgtgccatataacattgctacatcatttctgatatgttggggatattaatatatttgtgtccaaactctattagtactttaagtggattttctacaaatacttcagtatcactacactgtcaggtgggtaaatgattgagggattagtggtgttgattagacgctgaagtggtgcccattagttgtttgaaatttctaggagttctatttttgtctctgttatttagtaatggagggtgggaatgaagagatggggtttaacgtgaagtaaacgaatgaatgggagtggggggagacatatgtttttacgagtaaaaacactttctagttacaacttgtaaaggtgttgttacaagtttctaaaggtgtaattacagcttgtaaaggtgtaattacaagtttaaaaagttgtaatttcaagtttaaccattgaactgcttataaattcagaataaggggcaaatgaacatatcttggagggaggacgtctgtcccaaatggcatcaagaaacataatagaaaagtgaagttgtattatgatttggggcttacaccaacataaatattgtgctttctggcattagcagacaatgttgttatcagtaaacgaactctgaaccgggttctccgtgcacacagacttgttagaagcttctttattcattattgaacaacttcagaattgtgctcaattcatctaaaaacatccaaaattgattgtcctcgtccatacttctacgtctgtccttcaggcaatacagaacttcaaatgtttcgatcattcagtgaaatttcacatttctaactcataattacaccttttcaaacctgtaattacacctttcaaaacttatttccatttctaaactatacgcctttaattctatttattacacctttcaaaacttgtattttcatctttttaacttgaaattacaccttaaaaacatgtaactacaactttttaacttgtaattacatctttttaacttgtaaatacacctttacaactcgtaattacaccgttacaacttgtaattacaaccttacaacttgtaattacaactttacaacttttaaataaaaaatgttatcaatgaatttggccctaataggctttcgtacaaacccccctgcaaagttgtaccaatcaagtgtgatc--------------------------------------------------------------agaaccaagtttcatcatagggtattgtcacgtgtttcaaatgtttgtggtactgtattcgtaagataggcccaagtttcaactgaactttgacaaaatcttctctagaccga---ataaaaaggtactgcatcagttatgatcatcatttaaacagcacgtaatcacgcgcacgcttcacatatacactgtggtagaaactaacatatttagaccactagtccttataatgattacaaaaatatagcaaaaccctt-------------------------------------------------------------------------------------------------------------------------------------------------------------------------------------------atgacgccaatcagtgcatgaatcaatcaatcaatcaatcatcgcgcgagggacccatgttttgtt-----ttggcttgaagcggggtcacagactccgggtaaatattaaatgtaaattagaagtaatcataattgtaatcgctacagtagttgagccagatctattaaaatattgtaaatttggtgtgttcaacgcgtaattattagctggcgaacttgtgtagccgtaacttgtttggggtcgccgattcttatattaacacgcttctaatatggcccaactcgtgaataatccaaactagtttagccaggtgccctacaagggttatgccatgatacattttgcagaatttcacgcgtgtccttgccaacgtgttttacccaagatgccacagggacatatatgtccctcctctacaaaccctcactttgaagtcgaataaaattaaaaatacatcacccacacaagtacacttcacagttttgaataaggtgcgaaattccctgggtcaactgcagtatttgggtccccacttcgggggtttccgtaaggcaaccactgccttcggcagtttcagtatatatataagcttatatataagcgcgcacgcgcaagcctgccgaaatccgttaggaggcatttttttagcaaaaaggaccccagaaatgagttggacgtgaaaagtatggtctaaaactccgcccctgtgggggtcgagagttttacgatagaaagtgaagccgaattattgtactgtcaacttcttgttgtttgtgggcgggacataaatgacgtaagacgtcacgtgtctgatcatgtgactttccttatatggacacgttactacgaaagcaacttcgctcataacttgtaaattcataaagtgtggcttgtacaaataaaacagtctacttggcgtacagtgaagacatctttgcataggtatggggcgaatacgggaatgtatgacaattattttgttcaaaacattatcagaaaagaaatatttcagttgttcaattgatcagtttctaagttcaccggccgtgtttacatttattaaacttaggaagcaaaatgatcgtttagaaaaagatgaaaaagaagcagaaaaagaaattgaactaggtctagatggatccacagacttaggtccaagaatctatatgacagccaaaacgaattcaacgtttcaaatgatttgtttgaatgagaaagtatctatcgatgatcattttcctatgaaaattcacatgctttcatgaatgaagttataccatattgcgatttatttgaaaaagggggatcctccctctttacccccccgtattttcctttaaaaatgtcataaaggtggggttgtacctgccttgaaccccgctgtgttgtccgcccaacaaaatatattgttcaagtaacagaatgaacttaccgtcgtgccatttatttgaaaaaggggggtgtaaccacccttgcaccccccgtgtgttgtctgtgtaagaaaatactgaactgcagacagcgttcggtagaaaaatggcggccaacaaatcctctcgcttcgaccgtaaataacgaactgcgcatgcgtggaacgtttttcaatcgacaacttccgtaaacacgtaaaaacgttccttccgaagtggggacccaaatactgcagtctacccaattccttgttctgtggtatcatccaatggcattttaggccaagaaattcggtacatcctaaatgtcgccggaccactcacggcgttgtttacagcatgttttgaaatctaaatttcggagaaaattacatatttgtgttcacgggtatccgtcttttatcaaatcaccaatgatctttccaaaacatctccgataactgtacaatcgtttcgaatgttttggaaaatacgcaaacacgaacgtcgaagagaactttccgccatattggatagtgttcacaaaacctggtttcaggtacaccgattataa-acgc-ctgtaacatcacgtatatttcaaacttagctgcgatacatacatccttgaattcctcatacattttagaagcaaatgaccaatggtctttgccaccaatacaaagtggccaggtg----------------tcaaagcgaacgctatgctcgaaaaaaacaaagcaaaattcagattttacacagtgtagcattttctcctcttttgagctatctattcgttcaagatattggctcaacattttctgaatatgcatgggaagagaatcgtaggaaaaattagggaatttaaaatagatacattgcaatggtttgttattttcaacagaaattgttaaagttaccgctctggttgactgacgcaaaatcacgcacaacgacaacggatattcactttggataatgtcaatgttcaaaatgatatgcgtaaatatgagacaagtatgaacgaacctttgataatctcctgtttgtttgaacattgtttacataagacttgataggtttatagtgtcgaatacgatatttctttcctttggacaagtgttacaagatgaagtgtaaatgtaacatgtacgtatttcttcggatgtgtaatagtcaatatcaatactaagttcatataaccaatgtccatgaatggccgtttcattttataactaaaactgaagatatcactttaaaaaaatggatagtatttttcgttaaaatatatgcacacatttctgaaagaattgtcttggtctcggatttgttttcatgtcgtttgatacacagaacagtgatacctaacgattcgccaagtgcgcgttagtcacaaacaatttacgaattattcctctcgttttgcattatataatcaatgggtcattcttttttcaatattgtgatcacaggatattaaactgtttagtttatttctccaggaattgtaaaaagtataaaaaataaaacccatgcctgattgccaggtactatcctgcttattctataccaatagagatttcttcgcatcttttattgtgtaattcagagacgagatgaagagaaacagtaacacaataatgaacaaatatatgtccaatattgaatatgattttggttgttttgaaatattcttttgggtatttcattacgtaaactgatgccaaacaggtgcgtgtcttgtccaatcaagatacacgataaactatctg------------------acattttttacttggtgaaagcagtcattttacgttgggtcgagaaagcgtcaaatttcgttttacacgtcgagattttccataccatgaacgaaaattaggggagaaatattttaaccaaataccagtgtcgtctttctcctacgttatcaaagacatagaaccagccatgacgtcaaaaagaatggtgttattattttggtatttcattacatttaatgttaaggctagtgctccattaataatgatgcaacattagtcacattacactgaaacaatcaggagaatgttggaatctaaggactacgcaataaggttagatagggccatccatttcagttttcgtcacttcagcgatagaaactaatagtttag-cccactggtcctaataataacat-----------------------aattttctactagtccctaggataccttaactattggactacaggacaagtgccaatgttaaacgctgcacttaaggtatgctaattttggcattgaatgtatgtcgttatacatacgcataaaactccatttgatagcagttatggcgt--------aaggtagaattttgttcgctcgcagtttccgtgaagcttctaaatcaaa-aagaatcgtcgcatactagttttatcggtctacgatcagaagcggagaacattactgtttttcaacgcagaaaaaattctcggacaacacttaggagtgtcctttttcaaaatcggtttaatatttgcagtggaatttacaccatcaaataggaaatttaatattctccatctctgcgtaagtttatagccagaggtcgatccagtgccgcgtgagcgcaattctcgcacaaccttcactttaccgatcttaggaaaatgtgggtatgcgtcagaaaaaaataaactctgcatccagagggttaatatcattttcggatgaatatgtctcttctaataaaaacgagatgcgatcacgtgcgtgttctaacgcgggttcccgggtggggggatataagtggtcgctagtctatatgatacaaatattccctgataaaacctataccccacatggttaggacttaacactagcccgctagtttggggctagtacaaaatcaagcaggctagtacaaatctccacatttccccattgttttaacattacaagcgcattttatctttacccgggctagtaaagcttttgagtttagttctaaccctgccccattaaagggcctacgatacacatgggcaggccaaaacacctcaatagatatgagaaagtgagacaaaagaattccgcctggattcttaactctttcaacaccagtcaaccaaaagtgtttactgctgggacaccgagttcccagagac-------tgtgatagatgaagccaacattttttatcaaagaaaatatctgcttgtaaaatatatttgctactacatgttatacaccatttgaaaggtctgatcctatggtttataaatatgaaagttacatttttcac--------------------------------------attatttaaaataatgcatttacaactaaattaagttcgttgtaaataaaaaatgtaagctaactcgtttttaacattcagattaactctttcaacaccgtaggccggttatccggccaagcatcgagtccccagacaccgtaggccggatatttttattgacctacctgtaatatcattcatttattaaatctatcacatttcacaatgtcagaaatacgtaattcatttgaatttatctttttttttatcgataaaaatattcactatttcccgcgatgttattgaaaataaaattctcggacacacatttcgacaacgggtccacatcgaacatgtcaaagagcaaaataaagacgtttcaaacaaatctttaaatatattatacaaagtaaataaataaaatcaacaaaaatatatccaaaagtaatcaaacttgcatctaagttactatttccatcttttcgtgcgatcgcgtgtattgtaagtcaaatgacatctcggctttcgtcgccttgaattctcggctctgacacgatgtttaatgcaaaaatatatgcattaaaaatctttgtcacagctcgtaaaggtgcgttctcacggtgcgatttgtagtaacaacttgtagcatgcaacacagttgcaacgtctgaacaccctaatcgtaacgattttaatcgcatacaactagttgaagccgagttgtaagacatagaacttgtcctaattcttactacaagtcgcaagctctccaccaatcatatcgcgtagatctgtgacgcccagagtgacgtccctttgtttgtgttgacatcatgtccgaac------------------------------ccacactgatttaggctttcttttcttctttttgagtgaatgtgatagatagacggatattaacgctagcgtctcttcatcacttgatgaatccatgttgccgagaaatgcatgaaaatctcgcgagatacgagttgtatgcgactcaaaatactacacaaaaaccaaagttgttacgacctttattgtcactacaaatcgtatgctacaagttgttactacaaatcgcaccgtgagaacgcacctttacctagcacgatacattcacgaagttccatatttttaccccccgccccaacgaagttggcgggggatatagaaatgggtttcgtgcgtgcgtgtgtgtgcgtcccgaaatcgtttccggagcataactcagaaaccgttaaatatttctctacgaaactttgcatgtctatcagactcatgctgaactggtgccttttgctatttaggagttttataaatgtttattttttacgtttttcatggcaacaagttggacttaggttctataagggtggtgttcgtttccggagcgtaactcaaaaccattaaatcctttcttacaaaactttgcatgtctactaggcacatactgaactggtgccttttgctatttaggaattttataaatttatattttttacgtttctattgcaacaagttggactggacttaggttctataagggcgctgttcgtttccagagtgttcgtttccagagtgtaactcaaaaaccgtcaaatactttcttacaaaactttgcatgtctaccaggcacatactgaactggtgccttttgatatatagcacttttagaaatttttattgtttatgtttccatgacaacaagttggatttaagttttaatataggattggtttacttaagtagtataacaaataaactgttaaatatttccttgccaaacattgcatgtctatatataaagcgcatactgaactagtgccatttcatattaaggagttttagaaatgtttattttagaatttccattgcagctattttgacatggcctaagagaaatgttgggtcagtaacctggtttgggaccataacgttttaaaatgggcgggggatatagatgactttgtcaactatacgcttgttaatatatgtcgtgatttcctgctaaaaacgttcagaataacacgatttaacaaaaatctttcgccaacttctgaaatgtatcaaacacgagcttggtatcacagctgtaatttgattggctgccttaggtcacgtgctcaaaattgaccaatcacgaaagttgtagcagatttcggcaacaaagcgtcattagaaactaattctaatccaatgaaatcgcttgttataactacgggggaaaaacaggcgatgttacgagcgtgtagatgaaggaataagctttcaagcgatgtcatatgccattcttcgacgaacgtgttattcatacgaaacctcgaaaacgggggtatttcttcatgttactgagcggacagtcgctgttatcgggaaatggtgatgacagaaactatttatattattttttcaaattacgtaaacaataaaaataaaacagaaataggtatcatcactggattgtttggtccagactcgattcccgattatttacagaccgccgtcacattggaatattgccgagtttggcgttaaacaaaaaaaaacatagacgagggttggcgtagcttccctttgatacagagcagaccgacggatagatctagccgctaaaagcaagtggacgtctgaaacattttgtggcagtgagcaaggacaaatgttattttacttatataaattgtcaaaccactgtcaacaaacagggtgtttcaattggaactaccgtattcgtaataccgtaataagcaccctcggcgctctcaaaattagaaataatgggctcttattagattataattttggtgagagagaaaaagttgaaagattgtaaatttcgtggtttcgcctgaaattatacaaaagaaaagtcggtgcgtaaactacacagataaattgtcccgaatttaatggtccagaattaagggggtttataacacacgcgtgcatatcatacacgactaaataagtcttgtgtacattgatcaatcggaaggggtgctaattgggatttttcgctagccaatatattagcaaatatcgccttgggcgcttatgatgtcgaatacggtatattgactatattgtcactatccgactgacaaatcacccattttcgaaaattctgacgtaatatatattaatgcgcacatcccaggaaaaaaaactcgcaatgtttaggtaatgtttgtgagagatgacaggtgttccgagtctaagaatgacat---atcatgaagatgttaccacgcttgtgtgtcttgatatggtatatatcccgcattggaaataaacgctttgtactttgagatcgcgagacggactaaaaagacaatcatata--cacactgttcattccggtgggaattcaca--aaacttcagattagcttttcagttattgagcatttattcgcgttatcttttgcattgggtatgtgatatcaacatttcgtataatgtattcaatatcatatatatttactctctgaaaccttgatgtttgatcattcttagcattcgaactatgcttcaaatctcttttaagtagaagtaacatggatttattttcaatttccacttatatgattttttatgaa-ggagtatcatcatgtaagcgccctattcctttgcctcaatgccctccctgaaatgcctgttcatcacaaagtatgctgtttcttttgggt-gataaaactagtgtcattgtccaactctgtccatactagatagaatacatgttaatcatttgaatgtactttagttttcagatgaatacccaactccatcaaaagacactgcatttgcagcagaacaaggctgggtcccctttgccaggtgcacagcaagataaagacaggccaagcttcaaattgtcttatttgtgattaaatatctgcaaaactaatgttttcctttcttcaaaactttattatgcatgtatcaatttcatgtaatataatgattcaacttttaaattgtcgtgttgtttgttctatctgttaagcgacaatcattggtgttacatatgggtagatggacaaccgattatcagtgggcg----------tcgtttcatagcttctctcctcaatcagatagatttgtcttccctgttttatattgtttccgtattcgacgtaataagcgcccagggtgctctcaaacttagaaataggggtctcttattagaatattattttggtgacaaaagataaatttcgtggtttatgctgacagcctgaaatgtttatatacgacat--atatttttcagaatttaaatgcccataattaagggtgcatattacacacgagtgcgtattatacgcgaataaataagtctttttgtgtattgaccaatcggaaggggtgctaattgggattat---------------------------------------------------------------------------------------------------------ataggactagtgccaatttctaaccctgg----------------------------------------------------------------------------------------------------------------------------------------------------------------------------------------------------------------------------------------------------------------------------------------------------------------------------------------------------------------------------------------------------------------------------------------------------------------------------------------------tcttcttgcaaaatgacattcaacaccgtaggccggtttaccgcagtagtcacgtcaaaatagtatatatttttatgaacctacttgtcatatcattcatttattaaatctatcacatttcaatttatcattttttatcgataaattaaaaaaatatattcactattccccgcaatgttattgcaaataaaatttccacgggtccacatcgaaatgtcaaagagcttagacaaagtattaaataaaaccaacaaatatatatatctaaaggttgtcaaacttgcatctaagttattatttcggctcggacacgttgtcacatctcgtaacctagcacgatagattcacgaagttccttaattttaatatatatcgtgatttcctgcttaaaacgttcagaataacacgttttaacaaaagtctttcgtcaacttctgaaatatatatattatatacacgatgcagtagcatagctgtaatttgattggctgatttcggtcacgtgctcaaatttgactaatctggaaccttgtagcagatttcggcaaaaaagcgtcattagatttttttatccaatgaaatcgcatgttataactacttaaaaaaactctaggcgatgttacgagcgtgtagatgaaggctttctcgcaatgtgtcagatgccagccttcgacgaacgtgttattcataggaagcctaaaaaacggggacagatactatttataattctttttcaaatgattttccaattacgtaaacaatgaaaataaaacagaaataggtaagtggtaacccttagatccttgaatggaaatagaggctcaagtatatatgcataatccacaatccttagggttaagttaacccttggctccattaacttcctcacaaacaagacaactgacccgtgaagattccggggtagaataggtcttcagcaacccatgcttgccgtaaaaggcgactactaacgggatcgggtggtcaggctcgctgacttggttgatgcatgtcattgatcccaattacgtggattgatgctcatgatattaatcactggattgtctggtccagactcgattatttacagaccgccgtcatatagctggaatattgctgagcgcggcgttaaaccaaccaaccaataagacaacttttgaagtggttcgggatttttatgtgcgtttctgtgaacgaacatgcttaatcatctggcctggatcagtcctgcataacagtgaattgtattggttcaagaaatatccagctgttttaagttggcattgtgttcataccgacagtgagagaaatttaaagtcttgaaaacttgtgcaaagagatatgtagtcaacggttgaaaaagacaaccattttccaaatgtgttttggacgcatggtttaaggtgagaagtcacagatgtatctttctaattccagACTATGGCGGCCGTTATGGGAACGACGACCCGGACAGCTATCTAGAAtggtaagtgcgagacccgtgtagaataggtcttcagcaacccatgcttgtcgtaaaaggcgactaataggatcgggtggtcaggctcgctgac-tggttggtgcatatcatcgatcccaattgcgtggatcgatgctcatgatgtcgatcactgtattgtctggtccagactcgattatttacagaccgccgtcatatagctggaataaggctgagtgcggcgttaaacaacaaaaatcttctgtctgatcagctttgggacccacggaccatttgatattctgtagggcccctgagattttgtgtcgagattggatacttattcagctacaggtagaaaaccagatatttatttatttaaaacagtaagcctgaattatattatattctaaagaacaccttgcagcaatgtaatatttgtggctcacaatgtccgaaacgctttactagccccggtaaagcttaaatgtccgtgttatgtcaagaatatggcgacattttgtacaagcccgcgggatattgtagtagccccgggctagcgcgttagtgttaatttctaaccctgaatattacttccgagggt------tagaactcagctgaaaagcttttctagctgggtgaagataaaatgcccttgttatgttaaaacaatggggaaaagacctgggcatgcaggctagtgttaatttctaaccttaattacagttagggcaaacgcttttcaataaatattcgacccgtgaagatccggggtagaataggtcttctgcaacccatgcttgccgtaataggcgactacgcttgtggtaagatgcgactaacgggatcgggtgatcagactcgctgacttggttgatgcatgtcatcctataccaaattgcgtgaatcgacactcatcatgttattcacgtgattgtctggtccagactcgattatttacagaccgccgtcatatagctggaatattgctgagtgcggcgttaaacaaacaaacaaacactgcggttttgtaattgtgattgtaattatccccgccagatcttgaagtttaagtgaagcggtgatataggaacgaatttcgtccgtccgtccacttctcaagaggttcaaaatgttctcgaatactataagtttgagaaatagaaatctactcgattcctcattaaacgtttttgtaattaagccaatgagaatgcaagaaacattaacaccttatcctcagtcggcaaaaattgaccccttcagtcttgtgtcccggctttgaatgtagggccttttcaagaagaaacctgaacgtttccctgttcattcctagatagcattgcagtcatttctgacccgtgaaggtccgggttagaataggtcttcatcaacccatgcttgccgtaagaggggactatgcttgttgtaagtgggcactaacgtgatcgggtggtcaggctcgctgacttggttgatgcatgtcattgtattccaatgcgtagatcgatgctcatgatgtcaatcactggattataagctggagccgcctctgcattcttggaccatatgttcttcggcctaccccgacaccggcttctcaaaatgacaatacacataacagcaaaacattattccacagcagcttccatcttagcaagtgtaaacagcccgactttgaccaagaggttttctttgaca--gttttggatcaaaatattttatcgcgtaacgggggcttcgcactggataggcttgttactttaattttcgtgaatttattatctttagacagaatattcttctccagcattccaaatttgaataaatctttaccgcaatattgttattattaataatcggtcaatgtcctggaaagtgaacagatctgataccctgcctctaaaggttagtcatcttagatgacgatgtaaagtaagatcacccatcgcaagacccgtgaagatccggtgtagaatatgtattcagcaacaatgcttgtcgtaaaaggcgactaacgggatcgggtggtcaggctcgctgacttggttgatgcatgtcatcgcatcccaattgcgtggatcgatgctcatgtcaatcacttgattatttacagaccgccgtcatacagctggaatattgctgagtgcggcgttaaacatcaaacaaacaaacaacaatcaccagtcgcaaacttttcaattacaaattgtgatttgtttactgtatttcagattgaccgggaaatagtcagcataaggaggccagaagaacagtcacttacccacaccaccaggacttacccacaccaccaggacgcagccacaagggcaggacttcgacatcctttatgcatgtatttgtgcagtaaatttgagtttattgc--agaaatgcgttgattcgttattgtttt-ggtaacagagatctaacaatataatagccactagcccaattcgtaagatactgttctgtctagtagtgagtgagttgggtttaacgccgctcttaacagtattccagttatatcgcggcgtgtcagcttactgtgggaagaaagcccgaagtgatgcaggtctcagacgtttaccacttcggtgaaaaccacgagcacgggtatgatgctgacaaacctagaaacata-tcggggcgaaccgggattcgaacccacaatcataggtttctggcgtgcccaagggacgcaactctgcacagcgagtcgcggcgccttagacgactgggccacccgtgcccccgatttctgtctagtaagctcagctggtaatggtgtacttactattaacatcgaaatctatagaaa-----------------gttcgggctagtagactccaaaagttttggcg-aggctgaacttcaggttttgaaagcctacatattgtgtacttctgggcataacatccggtgattcgttcatccaggcgatttcactgcaagaccaaggatatcgtctggataaactaggcccaggtatggtaaggagtatagggacccttttcacctcactatacaagggtagataccattggtcattgaactagtctgcagcttatattgaccgagtggtacatgtacttgccttcaggaatttgtacaagccccaggttagtgttgagtataaaataaccctgatcgacattctaagagtgcttgggagtcttacgtttgagatatttctgagaaataacaaagcttacttttaaatctaagaattaaaatggtaagggatatgccaactgtt---------------------------------------------------------------catgttcagtcgtgggcccacatacaatatttatcggaaatgacagcactgtcactaaacagtcaatttatgcattaaacaattaccgtattcgacgtaataagagcccagggcgctctcaaaattagaaatagggggctcttattagaatataattttggtgacaaaagat----aaagatcgtaattttcgtggtttatgttgacaccctgaaatgtttatatacaacagatatatttttccagaatgtaattgcccataattaagggtgcatataatacacgagtgcgtattatacacgaataaagtcttgtgcacattgatcaatcggaagagggatgtcttaatctgaatttgtccgatctttttt--actttgttt-taaaaaaaactcttaaaggaccattttgctactagctatacgtatcacagtgtctttagatggcccaggttatacattcattcacttaccagtgttgctaggatattcacatgcattcaaagtgtaatattgggattggacaatcgcaataataagtgacaggtgaagatccagagtagaacaggtcttcagcaactatgcttgccgtaaaaggcgactaacgggatcgggt-------------------------ggtcagactggctgactttgttgatgcatgtcatcgtatcccagttgcga-------------------------------------------------------------------------------------------------------------------------------------------------------------------------------------------------------------------------------------------------------------------------------------------------------------tccatgctc---------------------------------------------------------atgatgtcaatcactggattgtctgggacagactcgacagactgtcgtcatatagctgaaatattgctgagtgtggc----------------------gttaaacatcaaacaaacaaacacaaaacacaataataag--
>Disk
acgtagtcacttccgcagtcgactactgttcagtgttggtaccagtatatataagcattccaagctcttgatatcagtcactggattgtctggtccagattcgattatatacagaccgtcgccgtatagctggaatattgctgagtttcgataagtgtagccaacaacgaaaaggctccaccttttaacgggtcaatgtaaacagttgttcggttcattgtaactttaaaaacaatataccgcaaattaccgagttgccagacttttagtgtgtttcctatcaagtcaacctctgagatcattttcattcctaagtgataccgtctgt----gacatactttgtttttcaaaacaatgtagtctaaaactgaattggatattttccttacaactgttttcaattaccagagaccgcagatgatgtgcgtaaacggagcagtgttaaaacaatgtccgcgccgcaacataacacgtgacacggaaagcaaagggagacgtatagtgtcacaaatttaactgaacactttctaaaaaatcttat--acatc------------------------------ttatctttgaaaatcaataaacttggggttttttt---------------cggtacaaatttacaacattcataaatttggtcattcgtctgatcaatgttttatcataacaaattcattgacaaaacccatacccggtaacaggagacagactgagtgagtgagtatggttttacgccgcgtttagcaataatccagcaatgtcacggcgtgggacaccagaaacgggcttcacacatagtacccatgtcgggaatcgaacccgggtcttcggcgtgacgagcgaacgctttaaccactaggctacccgaccgccccggagacagaaagacacgccctagaagagagggtggtgtatcaactcaattaataatg-tcaatatcgggtgtgaccaccatttgcgttgacgcaggcgaggaatcggcggtgcaatgaagacaccagatgattgtaaacaaagacaagaccaactgagttagcgttagctaggttctggtcctgtcggagtcgtcttatcccagacatgttcttttggggagaggtatggagaaacatccggccatggcactacggcaatgatatgctgcttcaaaatgtttgttacaacacgtgcaacatgtgggcgggcattgtccagcagcaacatgcgcaaagggtagaacatggtctcggacaacgcgtctcagtagccttcaaattgccattaacaaggatcgatgagttgtgttctcctatgagctgtggtgccacccaagaccattacacttacacctctgaccgcctcgggacaggagagcgtctgtctggaaatcggaaggtcgggggttcgatccccggccgcatcatacaaaaagacgttaaaagatggtacttgttaccctgcctggcgctcgacattaaggggctaaaacaaggactgttcggctcggagtcagtatactgtgtctgagtggggtatccatgtcaaactgtctcagtcgactaacactataaaaccggcattagtccttaaaatacgtacaactatttcaag--------------------gtagcgcattgtctt--gaactttcattatgataagttgaaatttcaacacaataccttgaaatttcaccttaagtatattgcaaattta--------acttaatatgtatcttgaaatttcgacttagt-----accttgaaatttcaagaaaacaatttaaaagcagatggctctaagagggataaggaactcgtttagatgaacatatttttcacagagtagatctcaaatatatgttttaatgacaactgtcatatcatcagtatacgttaaaccaaatagatggcactatgctcagtgacttctgatatgggtgtcaaccccatctctaagcttccagtgcagtctgtccaatggttggttggttggtttgttttacttcaaagcggcgttaaaatccaaatcattcactcactcactcattgta--cgtaattaagaaaaggggtgctttctgtgtgtgtttttagcggttattggggctagagaacgggggtaacttaaaaagggtgggtttgttttgtttgtttgtttattgtttaacgccgcactcagcaatattccagctttacgacggcggtctgttaatggggcttttgaactgggggtaacttaaaaaaggtgggtttgttttgtttgtttgttgcttaacgccgcactgagcaatattccaactatatgacggcggtctgtaaataatcgagtctggaccagacaatccagtgattgatatcatgagcatcgatccgcacaattgggatcgatgacatgcttcaaccaagtcagcgaacctaagcacccgatcccgttagtcgcctcttgcaagtctgtc----------------------caaagaatgtatatattctgtccaaagacgtatatacaatctatatacgtctttggtctgtcttgtaatcattttagaacacagttggttcacgtgagttagactgggaatttcacatagaatgaaatttatggcaatgcttaagcttaaagctaaatagtttattaa---------------tttgtccctctttgcaagacaaaaagtc-------------------------------------------------------------------------------------------------------------------------------------------------------------------------------------------------------------------------------------------------------------------------------------------------------------------------------------------------------------------------------------------------------------------------------------------------------------------------------------------------------------------------------------------------------------------------------------------------------------------------------------------------------------gaaaaatatatttcaacattcaaatatttgcattc-gcgtactagat--acaaatgc---------------------------------------c-------------------------------------------------------------------------------------atggtctctagcctactgcattggggtatccgaaatatggg---------------------------------------------------------------------------------------------------------------------------------------------------------------------------------------------------------------------------------------------------------------------------------------------------------------------------------------------------------------------------ctttgcagttttgatgtttgcgccctcactgatat----tgtccgcttttctcgctgacttgattt-agaaaagatgtctcgagatttgatcttattccgcat---------------------------------------------------------------------------------------------------------------------------------------------------------------------------------------------------------------------------------------------------------------------------------------------------------------------------------------------------------------------------------aacacgtgcctctgttaagatttttagtgtttttaatccagcattgcgtgctccgcccctttatatg------------------------------------cgc-atatcaaaac-------------------------------------------------------------------aacacttaggtagcctgca------------------------------------------------------------------------------------------------------------------------------------------------------------------------------------------------------------------------------------------------------------------------------acctctgggtatcgcggtacttgtta--------------------------------------------------------------------------------------------------------------------------------------------------------------------------------------------tgtacgctaaacg---------------------------gaacaaaattcactcactaaccttaatgattattcgtgctctctatatcagatgtcatttattttatctaccaatgcatattt-tactgataaaagtgtatt--atttacaaat-tttacgttag--------tagcgccaag-taaaagcc----------gtatggaggcctgaattggacaaaaacaggac-ataattctaccaaccactttgtatgatgatgccagtcttcagtgatttgtccagacaagtaacattctaaa-tgtgtcattagtaaaaggtatt------caatgatga------------aatgatatttaaagattg------------------------------------tttttaaaaaggctggatgacaataatttgtaaaaaaaaaatggaaaccaaaaaaagtcaccaataaatgtataaaaaggactccaagtatgtccaaagtatgtatttctcttttggctactagtgaagtacgtatttctaagtatggcattctgaccattgtgatcaagagattctgggattcactaatagccaaaagataaatacatactttgggcacactaggagtgtttgttttgggggttcgattgttttttaaacaaagtatggcattgtggcccttatgacctaatagattctgtaagaggcgactaacgggatcgtgtggtcaggctggctaacttggttgatgtatgtcatcgtatcccaaatgcgtggatcgatgctcatgatgttaatcactggattgtctgttccagacttgattatttacagaccgccgtcatgtatagctggaatattgctgaatacggcgttaaacaacaaccaacctaat----agaaggaacatttagaggaaattgaaattgttttggaagc-agcacttcctagttactgatttgcattaatagacagccgctaaaaggcgtgtcctgcgtgaactgacgagaatcacaaataccgcgataaatttgaatgccacggggtccggtaccacggggtccgagtaataacaagcttatatgaaaaacgcgggaatattatcatgtatgacgtcatgcacgagctgtgtatgacgtcagattatcgccattgtgtttcttggggtctagcgttttagactgtgttcaactatcgcactcaacaATGAGGGTTATTCTAATTGGCGTGGCTGTCTTCTTAATAATTTCTCTTGCAAAATCTTCAT-ATATAGATGATGATGATGATGATGATGATGATGATGATGAACCAGGTGATCTAGTCCCAGGTGTAGTGACTCCAGCAGTGGATGGTGACGAAGGGCCATTTGGAAGAAAAAAGCGAGCTGTTGAATTAGgtgagaatgatgaatttagtttgtcgcgtataaaacatggtcgaaagctgattttgcaagagcaagggcaagagcatggagacgcggggtgagagtcgtgatgaggacaaagatatttctacgcaaaaaaaaaaaaagaaagacccgggcgaagtttatatattggacgacagcaaattcgcgcgcagtctttatactgaatatatagagaagtacccggaaccttcatatggtggg---------agaaagttcaaactatcgcacagagctttcagggctgtctttttgcaacaaaccccggagttcaagaaagctgaaaatcagggatatagggtcgaacgagatgttggcgaaggtaggcaaacttatcattattgtttatcggcaagggccatgttccacagagcgatcttaacgg--------------------------------------------------------------------------------------------------------------------------------------------------------------------------------------------------------------------------------------------------------------------------------------------------------------------------------------------------------------------------------------------------------------------------------------------------------------------------taagacgatcgtaaca-----------------------------------------------------------------------------------------------------------------------------------------------------------------------------------------------------------------------------------------------------------------------------------------------------------------------------------------------------------------------------------------------------------------------------------------------------------------------------------------------------------------------------------------------------------------------------------------------------------------------------------------------------------------------------------------------------------------------------------------------------------------------------------------------------------------------------------------------------------------------------------------------------------------------------------------------------------------------------------------------------------------------------------------------------------------------------------------------------------------------------------------------------------------------------------------------------------------------------------------------------------------------------------------------------------------------------------------------------------------------------------------------------------------------------------------------------------------------------------------------------------------------------------------------------------------------------------------------------------------------------------------------------------------------------------------------------------------------------------------------------------------------------------------------------------------------------------------------------------------------------------------------------------------------------------------------------------------cttatacttt----------------------------------------------------------------------------------------------------------------------------------------------------------------------------------------------------------------------------------------------------------------------------------------------------------------------------------------------------------------------------------------------------------------------------------------------------------------------------------------------------------------------------------------------------------------------------------------------------------------------------------------------------------------------------------------------------------------------------------------------------------------------------------------------------------ccataggcatacgacagtcatagcgctatagagatcactttgtggaacgggt-------cacaatcaggggtcatatttttttataaaagcttgttttggggacctatgtgattacttacaggatgaaaaggtcatgtgtactttttttattttgcagttgtggtgtcttgatgtgacatcaagaacctgcagctttccatttggaattatatttgtt---------------------------------------------------------------------------------------------------------------------------------------------------------------------------------------------------------------------------------------------------------------------------------------------------------------------------------------------------------------------------------------------------------------------------------------------------------------------------------------------------------------------------------------------------------------------------------------------------------------------------------------------------------------------------------------------------------------------------------------------------------------------------------------------------------------------------------------------------------------------------------------------------------------------------------------------------------------------------------------------------------------------------------------------------------------------------------------------------------------------------------------------------------------------------------------------------------------------------------------------------------------------------------------------------------------------------------------------------------------------------------------------------------------------------------------------------------------------------------------------------------------------------------------------------------------------------------------------------------------------------------------------------------------------------------------------------------------------------------------------------------------------------------------------------------------------------------------------------------------------------------------------------------------------------------------------------------------------------------------------------------------------------------------------------------------------------------------------------------------------------------------------------------------------------------------------------------------------------------------------------------------------------------------------------------------------------------------------------------------------------------------------------------------------------------------------------------------------------------------------------------------------------------------------------------------------------------------------------------------------------------------------------------------------------------------------------------------------------------------------------------------------------------------------------------------------------------------------------------------------------------------------------------------------------------------------------------------------------------------------------------------------------------------------------------------------------------------------------------------------------------------------------------------------------------------------------------------------------------------------------------------------------------------------------------------------------------------------------------------------------------------------------------------------------------------------------------------------------------------ttacggacattttttatttaaaagttgtaattacaag------------------------------------------ttgtaaaggtgttattacaagtttctcaaggtgt---------------------aattacatgtttaaaaacttgtaattacaagtttaaacattgaactgcttataaattcagaataaggggcaaatgaacatgtcttggagggaggacgtctgtcccaaatggcatcaagaaacataaatagaaaagtgaagttgtattatgatttggggcttgcaccaacagaaatattgtgctttctggcattagc-------------------------------------------------------------------ttctttattcattattg--------------------------------------------------------------------------------------------------------------------------------------------------------------------------------------------------------------------------------------------------------aacaatgcccaatt---------------ca-------------------------------------------------------------------------------------------------------------------------------------------------------------------------------------------------------------------------------------------------------------------------------------tctaaaaacatccaaaattg-----------------------------------------------------------------------------------------------------------------------------------------------------------------------------------------------------------------------------------------------------------------------------------------attgtcct----------------------------------------------------------------------------------------------------------------------------------------------------------------------------------------------------cgtccatact--agaattctacgtctgtccttcagccaatacagaccttcaaatgtttcgatcattcagggaaatttcacatttctaactca---------------------------------------------------------------------------------------------------------------------------------------------------------------------------------------------------------------------------------------------------------------------------------------------------------------------------------------------------------------------------------------------------taatattacaccttttcaaacctgtaatcacacctttcaaaacttgttatttccatttctaaacttgtaattacgcctttaaatctagttattacacctttcaaaacttgtattttcatcttttaaacttgaaattacaccttcaaaacatgtaac-----------------------tacacctttttaacttttaattacaccttta------------------------------------------caacttttaaataaaaaatgttatcaatga--------------------------------------------------------------------------------------------------------------------------------------------------------------------------------------------------------------------------------------------------------------------------------------------------------------------------------------------------------------------------------------------------------------------------------------------------------------------------------------------------------------------------------------------------------------------------------------------------------------------------------------------------------------------------------------------------------------------------------------------------------------------------------------------------------------------------------------------------------------------------------------------------------------------------------------------------------------------------------------------------------------------------------------------------------------------------------------------------------------------------------------------------------------------------------------------------------------------------------------------------------------------------------------------------------------------------------------------------------------------------------------------------------------------------------------------------------------------------------------------------------------------------------------------------------------------------------------------------------------------------------------------------------------------------------------------------------------------------------------------------------------------------------------------------------------------------------------------------------------------------------------------------------------------------------------------------------------------------------------------------------------------------------------------------------------------------------------------------------------------------------------------------------------------------------------------------------------------------------------------------------------------------------------------------------------------------------------------------------------------------------------------------------------------------------------------------------------------------------------------------------------------------------------------------------------------------------------------------------------------------------------------------------------------------------------------------------------------------------------------------------------------------------------------------------------------------------------------------------------------------------------------------------------------------------------------------------------------------------------------------------------------------aaacaaatatccgtatacatattttgcctgaacagttcagtaagtaacttaaccataggatatttttcatgtagcctaggatatata-----------------------------------------------------------------------------------------------------------------------------------------------------------------------------------------------------------------------------------------------------------------------------------------------------------------------------------------------------------------------------------------------------------------------------------------------------------------------------------------------------------------------------------------------------------------------------------------------------------------------------------------------------------------------------------------------------------------------------------------------------------------------------------------------------------------------------------------------------------------------------------------------------------------------------------------------------------------------------------------------------------------------------------------------------------------------------------------------------------------------------------------gaggttatcac-----------------------------------------------------------------------------------------------------------------------------------------------------------------------------------------------------------------------------------------------------------------------------------------------------------------------------------------------------------------------------------------------------------------------------------------------------------------------------------------------------------------------------------------------------------------------------------------------------------------------------------------------------------------------------------------------------------------------------------------------------------------------------------------------------------------------------------------------------------------------------------------------------------gcgagtgtgtttggggatggtaaatatcctgcattaggaataaacattgtatttagcgagccttggcttccgttacgaacaagtttcgtcatagggtattgtcatgtgtttcaaaaatttgtggtactgtattcgtaagataggcccaagtttcaactgaactttgaccaaatcttctctagacctgtagacccaataaaactgtatcagttatgatcatcatttaaacagcacgtgatcacgcgcacgcttcacatatacactgtggtagaaactaaaatatttagaccactagtccttataatgattaaaaaa--atagcaaaacccttaaaaatggcaaatttctactaggcctcatgatagagaacggaagccatgttaaatacaattgttctcttgatgcaagtcagccggaaatgtttatcccaacgacagctaaacaatcattactttttgtttagaaagacacagtcatgtacccaacaatgatattggtaggggtggctatttttagacatgacgccaatcagtgcgtgaatgaatgaa----tgcgtcatcgcgcgagggacccatgttttgttttggcttggcttgaagcggggtcacagactccgggtaaatattgtatgtaaattagaagtattcgtaattgtaatagctacagtattttagccacatttattgaaatattgtaaatgt-gtgtgtttaacgcgtaattattagctggcgaacttgtgtagccgtaacttgtttggggtcgccg---------ttaacacgcttctaatatggcccaactcgaaaataattcaaactagtctagccaggtgccttacaagggttatgccatgataaattttgcagaatttcacgcgtgtccttgccaacgtgttttaccctagatgccacagggacatatatgtccctcctctacaa-ccctcactttgaagtcgaataaaattaaaaatacatcacccacacaagtacacttcacagttttgaataagttgggaaattctc------------------------------------------------------------------------------------------------------------------------------------------------------------------------------------------------------------------------------------------------------------------------------------------------------------------------------------------------------------------------------------------------------------------------------------------------------------------------------------------------------------------------------------------------------------------------------------------------------------------------------------------------------------------------------------------------------------------------------------------------------------------------------------------------------------------------------------------------------------------------------------------------------------------------------------------------------------------------------------------------------------------------------------------------------------------------------------------------------------------------------------------------------------------------------------------------------------------------tgttctgtggtatcatccaatggcattttaggccaagaaattcggtacatcgtaaatgtcgccggaccactcacggcgttgtttacagcatgttttgaaatctaaatttcgaagaaaattacatatttatgttcacgggtatccgtcttttatcaaatcaccaatgatctttccaaaacatctccgataactctacaatcgtttcgaatgttttgtaaaatatgcaaacacgaacgtcgaagagaactttccgccatattggatattgttcagaaaatcacgtttcaggtacaccgtttatgagacgccccataacatcacgtatatttcaaacttagctgcgatacatacat-----aattcctcatacattttagaagcaaatgaccaatggtctttgtcaccaatacaaagtggtcagatgaaataagcaaaataagtc-----------------------------------------------------------------------------------------------------------------------------------------------------------------------------------------------------------------------------------------------------------------------------------------------------------------------------------------------------------------------------------------------------------------------------------------------------------------------------------------------------------------------------------------------------------------------------------------------------------------------------------------------------------------------------------------------------------------atctacgaattattcctctcgttttgcattatataatcaatgggtcattcttttttcaatattgtgatcacaggatattaaactgtttacattatttctccaggaattgtaaaaagtttaaaaaataaaacccatgcctgattgccaggtactatcctgctaattctataccaa--------------------------------------------------------------------------------------------------------------------tattcttttgggtatttcattacttgaactgatgccaaacaggtgcgtgtcttgtccaatcaagatacacgat----catctgattgattacttattcaagacactatttacttgatgaaagcagtcattttacgttgggtcgagaaagcgtcaaatttcgttttacacatcgagattttccataccatgaacgaaaattaggggagaaatattttaacaaaataccagtgtcgtccttctcctacgt-gtcaaagacatagaaccagccatgacgtcaaaatgaatggtgttat--ttttggtatttcattacatttgatgataaggctagtgctccattaataatggtgcaacattagtcacattacactgaaacaatcaggagaatgttggaatctaaggactacgtaataaggttagatagggccatgcatttcagttttcgtcatttcagcgatagaaactaatagttaaaaccaactggtcctaataacaacatttagcaaaacccttaataatggcaattttcaactagtccttaggataccttaacttttggactacagaactagtgccaatttcaaacgctgcacttaaggtatgctaattttggcattgaatgtatgtcgttatacatacgcataaaactccatttgatagcagttatggcgttcagatataaggtagagttttgttcgct--cagtttccgtgaagcttctaaataaaataaaaatcgtcgcacactagttttagcggtctgcgataagaagcggagaaaattactgttttccaacgcagaataaattctcggaaaacacttagaagtgtcgtttttcaaaaccggtttaatatttgcagtggaatttacaccatcaaataggaagtttaatattttccctctctgcgtaa-tttatagccagaggtcgatccagtgccgcgtgagcgcaattctcgtacaaccttcactttgccgatcttaggaaaatgtgggtatgcgtcagaaacactacaactctgcatccagagggttaatatcattttcggatgaatatgtctcttctaataaaaacgagatgcgatcacgtgcg------------ggttcccgggtgggggg--ataagtggtcgctagtctatatgatacaaatattccctgataaaacctataccccacatggttatgaattgacactagcccgctagtccggggctagtacaaattcaagcaggccagtacaaatctcctcatttctccattgttttaactttacaagcgcatcttatctttacccgggctagtaaagattttgagtttagttctaaccctgccctattaaagtgcctacgatacacatgtgcaagccaaaacacctcaatagatttgagaaatggagacaaaagaattccgcctggattcttaactctttcaacaccagtcaaccaaaagtgtttactgctgggacacccagtacccagagactattgtgtgtgatagatgaagccaacattt---atcaaag--------------------------------acatgttatacaccatttgaaaggtctgatcctatgcaggg---gta-gaaactaacagttttcgtccactagtccttataatgataacatataccgtgttcccgtt-------------------------------------------------------------------------------------------------------------------------------------------------------------------------------------------------------------------------------taccgggattt--cccgttttttaccggtaatattaggc--------------------------------------------------------------------------------------------------------------------------------------------------------------------------------------------------------------------------------------------------------------------------------------------------------------------------------------------------------------------------------------------------------------------------------------------------------------------------------------------------------------------------------------------------------------------------ttggaccggtaattcatgtgactgccagtccctgtg--------------------------------------------------------------------------------------------------------------------------------------------------------------------------------------------------------------------------------------------------------------------------------------------------------------------------------------------------------------------------------------------aaccggca-------------------------------------------------------------aataaagtaccttataa----------------------------------------------------------------------------------------------------------------------------------------------------------------------------------------------------------------------------------------------------------------------------------------------------------------------------------------------------------------------atctttgttgttg----------------------------------aacaaaacagtggta------------------------------------------------------------------------------------------------------------------------------------------------------------------------------------------------------------------------------------------------------------------------------------------------------------------------------------------------------------------------------------------------------------------------------------------------------------------------------------------------------------------------------------------------------------------------------------------------------------------------------------------------------------------------------------------------------------------------------------------------------------------------------------------------------------------------------------------------------------------------------------------------------------------------------------------------------------------cattcatataagttaaccaa-----------------------------------------------------------------------------------------------------------------------------------------------------------------------------agaacgaagtcagcttg----------------------------------------------------------------------------------------------------------------------------------------------------------------------------------------------------------------------tccgactgacaaatcacccattttcgaaaattctgacgtaatatatattaatgcgcacatcccaggaaaaaaaactcgcaatgtttaggtaatgtttgtgagagatgacaggtgttccgagtctaagaatgacattatatgatgaagatgttaccacgcatgtgtgtattgatatggtaaatatcctgcattggaaataaacgctttgtactttgagatcgcgagacggactaaaaagacaatcatatatacacactgttcattccggtgggaattcacaccaaacttcagattagctttttagccattgagcatttattcgcgttatcttttgcattgggtatgtgatatcaacatttcgtataatgtattcaatatcatatatatttactctctgaaaccttgatgtttgatcattcttagcactcgaactatgcttcaaatctcttttaagtagaaataacatggatttattt-------ccacttatatgatttcttatgaatggagt------atgtaagcgccctattcctttgccttaatatcgtccctgaaatgcctgttcatcacaaagtatgttgggttttttaggggtataaaactagtgtcaatgtccaactctgtccatactagatagagtacatgttaatcatttgaatgtactttagttttcagatgaatacccaactccatcaaaagacactgcatttgcagcagaacaaggctgggtcccctttgccaggtgctcagcaagatcaagacaggccaagcttcaaattgtcttatttgtgattaaatatcttcaaaactattgttttcctttcttcaaaactttattatgcatgtatcaatttcatgtaatataatgattcaacttttaaattgtcatgtt-------ttatctgttaagcgacaatcattgg------------gtggatggacaaccgattatcattgggcaggtgcactcatcgtttcatagctt-----ctcaatcagagagatttgtcttccctgttttatattgttatcgtattcgacgtaataagcgcccagggtgctctcaaacttagaaatagggggctcttattagaatattattttggtgacaaaagataaatttcgtggtttatgctgacagcctgaaatgtttatatacgacagatatattttccagaatttaaatgcccataattaagggtgcatattacac-----------------gcgaataaataagtc-ttttgtgtattgaccaatcggaaggggtgctaattgggattgttcaccagccaatatattacgtcgcttattacgtctaattgaattattgtggttataaaggcaaagtatggagtccctagtgacctagtctttctagagtttcaatctggaactaatggctgcatctaaccctggacaattgtgctaaataaatcgccctgaataacatgcagcgatagaaactaactgttttagtccactaatccttataatgattacaaatgtcttaaaaatggcaaattcctactagtccttatgataccttaactattggtcagtttggcaaggattagtgcaatttctaacgctgatatgtaggtatttttgttggtgcactgcagtattgtattagttatactaataaggcaacttggcttgtaagaggcgactaacgggatcaggtggtcaggctccctgacttggttgatgcatgatatcaatcactggattgtctggtccagaatcgattatttacagaccgcccggccgcgatatagctggaatattgctgagtgaggcctacaacaaccaaccaacaattatctggcaactttgcaaatagtttcactcagaaggatccacattaaataaactattcatccacatgtctgactcttcttgcaaaataacattcaacagggtagtccggtttaccgcagtagtcacgtcaaaatagtatatatttttatgaacctacttgtcatatcattcatttattaaatctatcacatttcaatttatcattttttatc----------------------------------------------------------------------------------------------------------------------------------------------------------------------------------------------------------------------------------------------------------------------------------------------------------------------------------------------------------------------------------------------------------------------------------------------------------------------------------------------------------------------------------------------------------------------------------------------------------------------------------------------------------------------------------------------------------------------------------------------------------------------------------------------------------------------------------------------------------------------------------------------------------------------------------------------------------------------------------------------------------------------------------------------------------------------------------------------------------------------------agtcctgcataacagtgaattgtattggttcaagaaatatccagctgtattatgctggcattgtgttcataccgacagtgagagaaatttaaagtcttgataacttgttcaaagagatatgtagtcaaaggttgaaaaagacaactatttt-----------------------------------------------------ctaatttcagACTATGGCGCCGGTTATGGGGACGAATCCGACGACAGCCTTCTAAATtggtaagtgcgagacccgtgaagaataggtcttcagcaacccatgcttgtcgtaaatggcgactaatgggatcgggtggtcaggctcgctgacttggttggtgcatatcgtcgatcccaattgcgtggatcgatgctcatgatgtcgatcactgtattgtctggtccagactcgattattttcagaccgccgtcatatagctggaataaggccgagtgcggcgttaaacaacaaacatcttctgtctgatcagctttgggacccgcggactatttgatattctgtagggcccctga-attttgtgtcgagattggatatttattcagctacaggtagaaaaccagatgtatatttatttaaaacagtaagcctgaattatattttattttaaagaacaccttgcagcaatgtaatatttgtagcagacaatgtccgaaacgccgtattagccccggtaaagcttaaatgtccgtgttatgtcaagaatatggcgacattttgtacaagcccgcgggatattgtagtagccccggtctagcgtgttagtgttaatttctaaccctgaatattacttccgagggttagaactagaactcagctgaaaagcttttctagctgggtgaagataaaatgcccttgtcatgttaaaacaatggggaaaagacctgggcatgcaggctggtgttaatttctaaccttaattacagttagggcaaa-gcttttcaataaatattcaacccgtgaagatccgggatagaataggtcttcagcaacccatgcttgccgtaataggcgactacgcttgttgtaagaggcgactaacgggatcgggtggtcaggctcgctgacttggttgatgcatgtcatcgtatacc-aattgcgtgaatcgacactcagcatgttattcacgtgattgtctggtccagactcgactatttacagaccgccgtcatatagctggaatattgctgagtgcggcgttaaacaaacaaacaa-cactgcggttttgtaattgtgattgtaattatccccgccagatcttgaagtttaagtgaagcggtgatatagcag---------------------------------------------------------------------------------------------------------------------------------------------------------------------------------------------------------------------------------------------------------------------------------------------------------------------------------------------------------actaacgtgttcgggtggtcaggc-----------------------------------------------atgctcatgatgtcaatcactggattataagctggagccgcctctgcattcttggaccatatgttcttcggccttccccgacaccggcttctcaaaatgacaatacacatagcagcaaaacattattccacagctgcttccatcttagcaagtgtaaacagcccgactttgaccaagaggttttctttgacaaagttttggatcaaaatattttatcgtgtaacgggggcttagcactggatagggttgttactttaattttcgtgaatttattacctttagacagaatattcttctccagcattccaaatt---ataaatgtttaccgcaatattgttattattaacaatcggtcaaggtcctggaaagtgaacagatctgataccctgcctctaaaggtaagtcatcttagatgacgatgtaaagtaggatcacccatcgcaagacccgtgaagatccggtatagaatatgtattcagcaacaatgcttgtcgtaaaaggcgactaacgggatcgggtggtcaggctcgctgacttggttgatgcatgtcatc-catcccaattgcgtggatcgatgctcatgtcaatcacttgattatttacagaccgccgtcatacagcaggaatattgctgagtgcggcgttaaacatcaaacaaccaaacaa-aatcaccagtcgcaaacttttcaattacaaatt------tgtttactgaatttcagattgaccgg-------tcagcattaggaggccagaagaacaatcacttacccacaa-------------------caccaggacgcagccacaagggcaggacttcgacatccttgatgcatgtatttgtgcagtaaatttgagtttattgtggagaaatgcgttgattcgttattgtttttggtaac--agatctaacaatataatagccactagcccaattcgtaagatactgttctgtatagtagtgagtgagttgggtttaacgccgctcttaacagtattccagttatatcgtggcgtgtcagcttaatgggggaggaaagcccgaagtgatgcaggtctgagacgtttaccacttcggtgaaaaccacgagcacgggtatgatgctgacaaacctagaaacataatcggggcgaaccgggatttgaaaccacaatcataagtttctggcgtgcccaagggacgtaactctgcacagcgagtcgcagcgcctaagacgactgggccacccgtgccctcgttttcagtctagtaagctcagctggtaatggtgtact----attaacaacgaaatctatagaaaattgtgcttatggccaggttcgggctagtagactccaaattttttggcacaggctgaacttcaggttttcaaagcctacatgttgtgtatttctgggcataacatccggtgattcgttcatccaggcgatttcactgcaagaccaaggatatcgtctggataaactaggcccaggtatggtaaggagtatagggacccttttcacctcactatacaagggtagatatcattggtcattgaactagtctgcagcttatattgaccgagtggtacatg-------------gagtttgtgca-gccccgggttagtgttgagtgtaaaataaccctgatcgacattttaagagtgcttgggggtcttacgtttgagatatttctgagaaataacaaagcttacttttaaatctaagaattaaaatggtaagggatatgccaactgttaactttcagtgagtacgcgatggtatttataattcatttctacacaatcagcaacaattatttcatgttcagtcgtgggcccacatacaatatttatcggaaatgacaacactgtcac--aacagtcaatttatgcattaaacaattaccgtattcgatgtaataagagcccagggcgctctcaaaattagaaatagggggctcttattagaatataattttggtgaaaataacagttgaaagatcgtaattttcg---------------------------------------atacatttttccagaatttaattgcccataattaagggtgcatataatacacgagtgcgtattatacacgaataaagtcttgtgcacattgatcaataggaagagggatgtcttaatctgaatttgtccgatcttttttttactttgtctctaaataaaacctctaaaggactattttgctactagctatacgtatcacagtgtc--tagatggcccaggttatacattcattcacttaccagtgttgctaggatattcacatgcattcaaaatgtaatattgggtttggacaatcgcaatagtaagtgacaggtgaagatccagagtagaacaggtcttcagcaactatgcatgccgtaaaaggcgactaacggggaaaaaatttacgaaagcctcttcaaagacttgatgaaagtgcatgactacaaagattagataaatcatacataagccgcgcgcgactagtacaaattcctgtgggcttggtcgttactgaaaattaggtacatcgtaaactacattttactacaaagtaccctatgagagtgatcaccggtgtctgatttatcaagactgcaataatctttctgagacgcctcttaccatagaataatcttttgagaagagaaaaaaacatacgcaaacacgaacgccgaagtgaactttccgccatattggattatgtttagaaaattgcgtttccaattgaccagtcatgagaagtcaattacataacaaatatttccctctaactgtgacacatacaagtgtaaaaaaattaaagccacaaaacctccatagccacaaagaaatatctactaaaagcagagtcgatcgttcgattccgaccgtcatgagcgtgcgtttataattatgaaaaccaggtattattgaaagaggctagcgtaccctgccccaccggtggcacacat------------cacaaaacactttcagaggca
