# Supplementary material for: Indirect sexual selection drives rapid sperm protein evolution in abalone
Source: eLife. 2019 Dec 23;8:e52628. doi: 10.7554/eLife.52628 (PMC6952181; doi:10.7554/eLife.52628)
Supplement: Figure 2—figure supplement 3—source data 1. [file elife-52628-fig2-figsupp3-data1.csv]

residue	delta R2 (Hz)	SE	p
7	98.9573252	19.6070822	0.000501435
9	25.35563708	4.868910361	0.000291007
14	2.753193404	0.928653956	0.01286638
15	2.844015502	1.004713307	0.016352436
17	5.283562608	1.357640487	0.002512113
18	2.424373774	0.905535747	0.021512417
19	7.643506582	1.524594768	0.000394076
20	2.048475184	1.508361607	0.201640947
21	3.976303856	1.021337826	0.002505606
22	6.878402016	1.340236574	0.000327171
24	7.32823467	2.219677607	0.007993411
26	0.654439274	1.536395699	0.678354043
27	4.570138174	1.152621447	0.002215012
28	2.650868897	1.294800031	0.065276395
29	2.604853978	1.07608465	0.033966095
30	7.265115722	1.694946636	0.001285006
31	5.250984337	1.514059298	0.005257085
34	6.848100103	0.979467777	2.29E-05
35	3.938567211	1.5323371	0.026036436
36	1.430991236	0.674481171	0.057408679
37	4.152667861	0.787069122	0.000261843
38	8.609734523	1.520962592	0.000146468
39	4.902021817	1.023175392	0.000561411
43	0.859083035	1.070773096	0.439368218
45	0.080125037	2.189668471	0.971530236
46	4.895356106	1.444704499	0.006903425
47	4.91449727	2.114487602	0.0402785
49	3.477186392	0.721780153	0.000538018
51	1.258096025	1.049466998	0.255795779
52	6.651313692	1.915143588	0.005212242
56	8.660049997	2.321776866	0.004698023
58	29.62863319	10.16976746	0.022550922
59	14.91950889	2.300343479	7.02E-05
62	36.98867794	11.7885875	0.011972897
63	27.66382566	6.209669199	0.001225677
68	18.83235309	4.493526222	0.001508307
69	10.13158267	4.283964141	0.042253643
70	14.15470155	2.100409619	3.20E-05
71	13.78850759	2.394989987	0.000127013
75	11.52420405	1.727108548	3.50E-05
76	13.44938725	2.366443549	0.000141631
77	9.183474442	2.862466857	0.010689093
78	10.43615056	1.609635033	4.53E-05
81	-0.29353905	0.785191077	0.7156258
82	0.445819089	1.230198709	0.723922576
83	-11.13718215	3.294526991	0.008120401
84	5.520884495	0.900281861	7.39E-05
86	0.163094871	1.001545183	0.873594908
87	-0.39542994	0.999211151	0.699862778
89	0.904498743	1.186168734	0.461777871
90	2.895418363	0.848290366	0.005791992
91	10.88456608	0.875875034	8.11E-08
93	4.499524053	2.203084292	0.068375203
94	6.762788445	0.944128355	1.84E-05
95	10.77835026	5.237503045	0.069714745
99	34.33365405	5.666759515	0.000188458
100	28.41753992	10.72242886	0.032927855
103	11.80252501	3.347672194	0.009654824
105	15.67254671	5.159699663	0.014074925
107	6.597982683	2.453746062	0.022740933
108	7.568710201	3.210518308	0.040125875
110	6.624379622	1.730145464	0.003325379
111	3.350316134	2.009695036	0.126464443
113	11.77316111	2.26714772	0.000297718
114	8.084353251	1.336475714	8.32E-05
115	6.597245459	3.513420212	0.097244816
118	11.43390228	3.661455489	0.014169124
119	3.878925361	1.491259192	0.024645279
120	3.779642259	1.565754357	0.03437362
122	2.033233595	1.395610349	0.173096277
124	-1.347183229	1.058619975	0.22940631
125	0.643577908	1.03844691	0.548044722
127	2.929412757	1.201238987	0.032900819
128	0.746033249	0.886007439	0.417709208
129	2.507589047	0.902387715	0.017941167
131	12.25597495	2.738756477	0.001188157
133	15.84087564	5.539234735	0.018787779
134	67.59036964	14.2507817	0.000606573
