# Supplementary material for: Indirect sexual selection drives rapid sperm protein evolution in abalone
Source: eLife. 2019 Dec 23;8:e52628. doi: 10.7554/eLife.52628 (PMC6952181; doi:10.7554/eLife.52628)
Supplement: Figure 3—source data 1. [file elife-52628-fig3-data1.csv]

residue	csp
6	0.00156205
8	0.002690725
10	0.003736308
11	0.001414214
13	0.004123106
17	0.018850995
19	0.0129
20	0.3
21	0.228429967
22	0.076926003
23	0.011490866
24	0.028270302
25	0.243202405
26	0.250471076
27	0.20616896
28	0.3
29	0.3
30	0.055317267
31	0.01059481
32	0.014752627
33	0.00914385
34	0.021198113
35	0.193825592
36	0.083597189
