# Supplementary material for: Indirect sexual selection drives rapid sperm protein evolution in abalone
Source: eLife. 2019 Dec 23;8:e52628. doi: 10.7554/eLife.52628 (PMC6952181; doi:10.7554/eLife.52628)
Supplement: Figure 3—figure supplement 1—source data 1. [file elife-52628-fig3-figsupp1-data1.csv]

Lysin Residue	Intensity Perturbation (150 mM)	SE (150 mM)	Intensity Perturbation (500 mM)	SE (500 mM)	Chemical Shift Perturbation (150 mM)	Chemical Shift Perturbation (500 mM)
11	0.740769525	0.016293634	0.788232023	0.019085047	0.03330015	0.01024207
14	0.833565268	0.007062493	1.021709614	0.010945084	0.005882176	0.006090977
15	0.891922228	0.009478987	0.899889642	0.01210759	0.009648834	0.006935416
16	0.761490858	0.009825612	NA	NA	0.010559356	NA
17	0.782198498	0.010057191	0.898563808	0.014588959	0.004012481	0.006204837
18	0.783559562	0.007306672	0.832866987	0.010332982	0.004049691	0.002720294
19	0.709587728	0.01167928	0.751359072	0.016039147	0.018748333	0.00284605
20	0.751984894	0.010936961	0.896829154	0.015622247	0.017646529	0.003162278
21	0.717305662	0.008444115	0.913249241	0.01442124	0.007028513	0.005468089
22	0.752123167	0.010050567	0.885758938	0.014473213	0.000632456	0.005244044
23	0.885076023	0.011350556	0.984522246	0.017585998	0.006678323	0.001
24	0.882573785	0.01240599	0.83559981	0.016136854	0.019102356	0.003741657
26	0.822823271	0.0112367	0.898060348	0.015831686	0.002213594	0.003391165
27	0.758502991	0.009431659	0.873809462	0.012951451	0.008221922	0.007962412
28	0.90028774	0.010180115	0.890916076	0.012364839	0.012332883	0.002
29	0.844069968	0.007352053	0.914731137	0.010480645	0.008154753	0.003741657
30	0.778915997	0.011701023	0.893335888	0.016293155	0.010751744	0.002213594
31	0.792776726	0.009927519	0.924195088	0.015206847	0.004012481	0.004358899
33	0.81434571	0.007243106	0.921927118	0.011526	0.010601887	0.006434283
34	0.927086579	0.007362596	0.915208834	0.008013576	0.009354143	0.008062258
35	0.734353782	0.008109367	0.92189398	0.013346475	0.027849596	0.019621417
37	0.912588354	0.008768503	0.868490117	0.011023517	0.016474222	0.022494444
38	0.755868687	0.013118176	0.875730341	0.017379261	0.023496808	0.025061923
39	0.853473588	0.009274835	0.989813882	0.014288587	0.012016655	0.010397115
42	0.894584885	0.006903339	0.897351746	0.009401643	0.000948683	0.003065942
43	0.840908798	0.0082429	0.97069641	0.012834578	0.01081203	0.002097618
45	0.884264393	0.011055341	1.008969836	0.014350387	0.021842619	0.002097618
46	0.743468778	0.009233009	0.881808782	0.012771951	0.005244044	0
47	0.745842313	0.008888202	0.9064386	0.015007716	0.007968689	0.005440588
49	0.823984422	0.008285094	0.811028526	0.010231292	0.009648834	0.000316228
51	0.804665212	0.009194183	1.000521785	0.014569846	0.003794733	0.006204837
52	0.735271957	0.01209717	0.773665873	0.016237107	0.010004999	0.002366432
53	0.764073631	0.00963525	0.867023443	0.014418425	0.013015376	0.003741657
54	0.822467851	0.008468954	0.773569977	0.011288751	0.00938616	0.004571652
55	0.871316405	0.015335927	0.832727602	0.019685771	0.022629627	0.009539392
56	0.819102482	0.010603865	0.938974696	0.017781399	0.009924717	0.012899612
57	0.534411135	0.009341694	0.706603917	0.018435415	0.060228731	0.065661252
58	0.793567225	0.01172198	0.83396332	0.015579513	0.03528314	0.043432707
59	0.703876887	0.010639969	0.814750379	0.015588339	0.026802985	0.034872625
60	0.786573789	0.013096049	0.759773281	0.020376514	0.158685538	0.178106429
62	0.788450858	0.009009181	0.869935277	0.01390657	0.012664912	0.021281447
63	0.876001425	0.00711937	1.026268773	0.012616139	0.013364131	0.016715262
64	0.905228425	0.008798089	0.88867813	0.01082873	0.021819716	0.017193022
65	0.806106558	0.009605871	NA	NA	0.071494755	NA
66	0.76943483	0.008468698	0.909490818	0.015082853	0.010648944	0.008602325
68	0.782843791	0.010495683	0.995388362	0.018173952	0.012373358	0.007576279
69	0.815564476	0.011055194	0.888078068	0.016386802	0.012373358	0.010094553
70	0.826115333	0.0092421	0.879456704	0.013559262	0.012066483	0.008062258
71	0.760950225	0.007547234	0.827514925	0.011446579	0.017105555	0.005089204
72	0.789390156	0.008857253	0.911750288	0.013275059	0.007063993	0.008056054
74	0.925479232	0.005565452	0.948316717	0.0075974	0.012692517	0.007
75	0.778493016	0.006143845	0.85238275	0.009193177	0.010178409	0.006473021
76	0.878337956	0.00654792	0.887088578	0.008548531	0.00942868	0.004230839
77	0.879553546	0.013310247	1.05110194	0.022303494	0.016112107	0.003016621
78	0.844077514	0.006166032	0.896563959	0.007751327	0.00551362	0.003478505
79	0.978510849	0.010295485	1.187167742	0.017420544	0.005440588	0.006204837
81	0.759223388	0.008612533	0.941469301	0.013034902	0.00484768	0.004571652
82	0.814527173	0.007730253	1.021115551	0.012684334	0.00275681	0.00275681
83	1.294158185	0.043601481	1.176362072	0.038022428	0.009268225	0.001048809
84	0.466854789	0.003891546	0.680971275	0.006824715	0.026246905	0.008752143
85	NA	NA	0.928369059	0.013537843	NA	0.01417392
86	0.851858567	0.007353531	0.894313331	0.010222917	0.004909175	0.004427189
87	0.845932375	0.007372067	0.960077297	0.011302729	0.008596511	0.003255764
88	0.634803555	0.007495697	NA	NA	0.014370108	NA
89	0.812457717	0.010446664	0.953473054	0.015759173	0.006957011	0.001870829
90	0.832345623	0.008709501	0.905812758	0.010579255	0.007028513	0.007028513
91	0.675393373	0.006787182	0.811176691	0.010073887	0.024008332	0.012409674
93	0.756101734	0.012670296	0.755590542	0.016121608	0.051228898	0.018099724
94	0.765164707	0.009946582	0.843956769	0.014072205	0.024207437	0.0143527
99	0.783824783	0.016287447	0.884251001	0.021454204	0.022481103	0.010079683
100	0.862324067	0.017981518	0.939567888	0.024399227	0.017821336	0.006935416
101	0.96768259	0.019156438	0.82064641	0.023625121	0.048591151	0.011870131
103	0.993891176	0.017472379	0.94243032	0.021160657	0.017193022	0.004571652
104	0.969208916	0.011723825	0.925271038	0.015370018	0.019583156	0.033851145
105	0.667819875	0.006484253	0.752665082	0.011949948	0.034655447	0.040124805
106	0.821808905	0.009640649	0.826543665	0.011782699	0.005157519	0.002097618
107	0.794556261	0.007698668	0.819255392	0.011617716	0.004230839	0.007752419
108	0.849929759	0.011675506	0.839075759	0.014195486	0.008270429	0.012107849
110	0.841308787	0.010127977	0.854303692	0.014016517	0.001048809	0.004
111	0.722303222	0.007241697	0.891424428	0.011891536	0.020062403	0.010004999
113	0.811225358	0.006888322	0.788994886	0.008556032	0.003016621	0.003065942
114	0.78025753	0.007640401	0.837133289	0.011532908	0.011224972	0.001581139
115	0.802640521	0.013666946	0.838484518	0.018755707	0.003146427	0.004301163
118	0.78095277	0.012029401	0.803839308	0.016438085	0.003065942	0.003065942
119	0.763449617	0.008849362	0.866215408	0.012756009	0.002024846	0.003065942
120	0.795997995	0.007881256	0.870379812	0.011138817	0.004230839	0.002428992
121	NA	NA	0.893603691	0.012204148	NA	0.001183216
122	0.79199205	0.007575556	0.897188166	0.010980617	0.00500999	0.002428992
124	0.789462497	0.008668448	0.860390414	0.01263124	0.001264911	0.001612452
125	0.822198373	0.008426837	0.91572064	0.012261097	0.001264911	0.002983287
127	0.800296088	0.006629013	0.906462261	0.009811516	0.004135215	0.004909175
128	0.847809825	0.010308314	0.869656919	0.013075519	0.006008328	0.002
129	0.832913424	0.008133045	0.894032778	0.010765094	0.006324555	0.002983287
131	0.797460153	0.009953445	0.864838331	0.015255796	0.002097618	0.004012481
132	0.841084943	0.009193833	0.842822303	0.014043768	0.004593474	0.003
133	0.754450731	0.013382029	0.854453914	0.026195806	0.019245779	0.004289522
134	0.709823205	0.008493965	0.731221852	0.01031373	0.013431307	0.012365274
